# Supplementary material for: The Non-JAZ TIFY Protein TIFY8 of Arabidopsis thaliana Interacts with the HD-ZIP III Transcription Factor REVOLUTA and Regulates Leaf Senescence
Source: Int J Mol Sci. 2023 Feb 4;24(4):3079. doi: 10.3390/ijms24043079 (PMC9967580; doi:10.3390/ijms24043079)
Supplement: Supplementary file 1 [file ijms-24-03079-s001.zip]

Archive with 2 entries (2 files):
- Andrade Galan et al-Table S1-Data of phenotyping experiments.xlsx
- ijms-2170636-Supplemental  Figures.pdf
