# Supplementary material for: The Non-JAZ TIFY Protein TIFY8 of Arabidopsis thaliana Interacts with the HD-ZIP III Transcription Factor REVOLUTA and Regulates Leaf Senescence
Source: Int J Mol Sci. 2023 Feb 4;24(4):3079. doi: 10.3390/ijms24043079 (PMC9967580; doi:10.3390/ijms24043079)
Supplement: Supplementary file 1 [file ijms-24-03079-s001.zip › Andrade Galan et al-Table S1-Data of phenotyping experiments.xlsx]

## Sheet: Experimental design
Plant lines		6 plants per line, color-coded leaves, harvest every week from 4- to 8-week old plants
1. series
Col-0
rev_5
tify8-1T
tify8-2T
tify8-3
tify8-4
2. series
Col-0
rev_5
TIFY8-OE

## Sheet: FV-FM_L5_tify mutants
N°	Line	Week	Fv/Fm		N°	Line	Week	Fv/Fm		N°	Line	Week	Fv/Fm		N°	Line	Week	Fv/Fm		N°	Line	Week	Fv/Fm
1	Col-0	4	0.782		1	Col-0	5	0.789		1	Col-0	6	0.754		1	Col-0	7	0.747		1	Col-0	8	0.124
2	Col-0	4	0.78		2	Col-0	5	0.785		2	Col-0	6	0.757		2	Col-0	7	0.166		2	Col-0	8	0.214
3	Col-0	4	0.781		3	Col-0	5	0.784		3	Col-0	6	0.776		3	Col-0	7	0.651		3	Col-0	8	0.197
4	Col-0	4	0.778		4	Col-0	5	0.795		4	Col-0	6	0.777		4	Col-0	7	0.25		4	Col-0	8	0.235
5	Col-0	4	0.789		5	Col-0	5	0.791		5	Col-0	6	0.781		5	Col-0	7	0.682		5	Col-0	8	0.159
6	Col-0	4	0.781		6	Col-0	5	0.798		6	Col-0	6	0.765		6	Col-0	7	0.464		6	Col-0	8	0.188
1	rev_5	4	0.777		1	rev_5	5	0.79		1	rev_5	6	0.759		1	rev_5	7	0.763		1	rev_5	8	0.602
2	rev_5	4	0.779		2	rev_5	5	0.778		2	rev_5	6	0.782		2	rev_5	7	0.305		2	rev_5	8	0.135
3	rev_5	4	0.781		3	rev_5	5	0.79		3	rev_5	6	0.778		3	rev_5	7	0.749		3	rev_5	8	0.582
4	rev_5	4	0.784		4	rev_5	5	0.793		4	rev_5	6	0.734		4	rev_5	7	0.766		4	rev_5	8	0.328
5	rev_5	4	0.782		5	rev_5	5	0.793		5	rev_5	6	0.747		5	rev_5	7	0.776		5	rev_5	8	0.433
6	rev_5	4	0.787		6	rev_5	5	0.788		6	rev_5	6	0.784		6	rev_5	7	0.571		6	rev_5	8	0.374
1	tify8-1T	4	0.777		1	tify8-1T	5	0.788		1	tify8-1T	6	0.759		1	tify8-1T	7	0.658		1	tify8-1T	8	0.244
2	tify8-1T	4	0.782		2	tify8-1T	5	0.791		2	tify8-1T	6	0.751		2	tify8-1T	7	0.24		2	tify8-1T	8	0.17
3	tify8-1T	4	0.781		3	tify8-1T	5	0.791		3	tify8-1T	6	0.768		3	tify8-1T	7	0.19		3	tify8-1T	8	0.187
4	tify8-1T	4	0.788		4	tify8-1T	5	0.793		4	tify8-1T	6	0.771		4	tify8-1T	7	0.707		4	tify8-1T	8	0.276
5	tify8-1T	4	0.793		5	tify8-1T	5	0.799		5	tify8-1T	6	0.756		5	tify8-1T	7	0.132		5	tify8-1T	8	0.251
6	tify8-1T	4	0.791		6	tify8-1T	5	0.782		6	tify8-1T	6	0.786		6	tify8-1T	7	0.219		6	tify8-1T	8	0.144
1	tify8-2T	4	0.78		1	tify8-2T	5	0.793		1	tify8-2T	6	0.774		1	tify8-2T	7	0.079		1	tify8-2T	8	0.17
2	tify8-2T	4	0.776		2	tify8-2T	5	0.796		2	tify8-2T	6	0.779		2	tify8-2T	7	0.235		2	tify8-2T	8	0.188
3	tify8-2T	4	0.774		3	tify8-2T	5	0.79		3	tify8-2T	6	0.783		3	tify8-2T	7	0.169		3	tify8-2T	8	0.253
4	tify8-2T	4	0.785		4	tify8-2T	5	0.796		4	tify8-2T	6	0.76		4	tify8-2T	7	0.574		4	tify8-2T	8	0.16
5	tify8-2T	4	0.788		5	tify8-2T	5	0.796		5	tify8-2T	6	0.775		5	tify8-2T	7	0.157		5	tify8-2T	8	0.18
6	tify8-2T	4	0.78		6	tify8-2T	5	0.806		6	tify8-2T	6	0.782		6	tify8-2T	7	0.196		6	tify8-2T	8	0.116
1	tify8-3	4	0.778		1	tify8-3	5	0.783		1	tify8-3	6	0.753		1	tify8-3	7	0.698		1	tify8-3	8	0.11
2	tify8-3	4	0.775		2	tify8-3	5	0.777		2	tify8-3	6	0.768		2	tify8-3	7	0.188		2	tify8-3	8	0.282
3	tify8-3	4	0.773		3	tify8-3	5	0.779		3	tify8-3	6	0.739		3	tify8-3	7	0.174		3	tify8-3	8	0.155
4	tify8-3	4	0.773		4	tify8-3	5	0.792		4	tify8-3	6	0.757		4	tify8-3	7	0.631		4	tify8-3	8	0.168
5	tify8-3	4	0.778		5	tify8-3	5	0.796		5	tify8-3	6	0.771		5	tify8-3	7	0.648		5	tify8-3	8	0.215
6	tify8-3	4	0.775		6	tify8-3	5	0.783		6	tify8-3	6	0.752		6	tify8-3	7	0.512		6	tify8-3	8	0.125
1	tify8-4	4	0.783		1	tify8-4	5	0.781		1	tify8-4	6	0.758		1	tify8-4	7	0.194		1	tify8-4	8	0.203
2	tify8-4	4	0.783		2	tify8-4	5	0.798		2	tify8-4	6	0.695		2	tify8-4	7	0.147		2	tify8-4	8	0.111
3	tify8-4	4	0.781		3	tify8-4	5	0.789		3	tify8-4	6	0.754		3	tify8-4	7	0.128		3	tify8-4	8	0.054
4	tify8-4	4	0.786		4	tify8-4	5	0.795		4	tify8-4	6	0.743		4	tify8-4	7	0.744		4	tify8-4	8	0.078
5	tify8-4	4	0.788		5	tify8-4	5	0.797		5	tify8-4	6	0.774		5	tify8-4	7	0.334		5	tify8-4	8	0.061
6	tify8-4	4	0.788		6	tify8-4	5	0.797		6	tify8-4	6	0.745		6	tify8-4	7	0.744		6	tify8-4	8	0.175

## Sheet: FV-FM_L10_tify mutants
N°	Line	Week	Fv/Fm		N°	Line	Week	Fv/Fm		N°	Line	Week	Fv/Fm		N°	Line	Week	Fv/Fm		N°	Line	Week	Fv/Fm
1	Col-0	4	0.741		1	Col-0	5	0.773		1	Col-0	6	0.768		1	Col-0	7	0.781		1	Col-0	8	0.363
2	Col-0	4	0.766		2	Col-0	5	0.771		2	Col-0	6	0.788		2	Col-0	7	0.761		2	Col-0	8	0.761
3	Col-0	4	0.765		3	Col-0	5	0.777		3	Col-0	6	0.791		3	Col-0	7	0.774		3	Col-0	8	0.755
4	Col-0	4	0.737		4	Col-0	5	0.78		4	Col-0	6	0.784		4	Col-0	7	0.758		4	Col-0	8	0.532
5	Col-0	4	0.77		5	Col-0	5	0.772		5	Col-0	6	0.782		5	Col-0	7	0.781		5	Col-0	8	0.735
6	Col-0	4	0.763		6	Col-0	5	0.775		6	Col-0	6	0.756		6	Col-0	7	0.773		6	Col-0	8	0.673
1	rev_5	4	0.763		1	rev_5	5			1	rev_5	6	0.772		1	rev_5	7			1	rev_5	8	0.739
2	rev_5	4			2	rev_5	5			2	rev_5	6	0.778		2	rev_5	7	0.769		2	rev_5	8	0.726
3	rev_5	4			3	rev_5	5	0.774		3	rev_5	6	0.77		3	rev_5	7	0.769		3	rev_5	8	0.761
4	rev_5	4			4	rev_5	5	0.776		4	rev_5	6			4	rev_5	7	0.772		4	rev_5	8	0.752
5	rev_5	4			5	rev_5	5	0.78		5	rev_5	6	0.775		5	rev_5	7			5	rev_5	8	0.765
6	rev_5	4			6	rev_5	5			6	rev_5	6	0.766		6	rev_5	7			6	rev_5	8	0.737
1	tify8-1T	4	0.765		1	tify8-1T	5	0.775		1	tify8-1T	6	0.762		1	tify8-1T	7	0.761		1	tify8-1T	8	0.219
2	tify8-1T	4	0.768		2	tify8-1T	5	0.78		2	tify8-1T	6	0.772		2	tify8-1T	7	0.759		2	tify8-1T	8	0.257
3	tify8-1T	4	0.762		3	tify8-1T	5	0.774		3	tify8-1T	6	0.768		3	tify8-1T	7	0.732		3	tify8-1T	8	0.324
4	tify8-1T	4	0.769		4	tify8-1T	5	0.785		4	tify8-1T	6	0.777		4	tify8-1T	7	0.767		4	tify8-1T	8	0.694
5	tify8-1T	4	0.776		5	tify8-1T	5	0.776		5	tify8-1T	6	0.777		5	tify8-1T	7	0.771		5	tify8-1T	8	0.435
6	tify8-1T	4	0.768		6	tify8-1T	5	0.782		6	tify8-1T	6	0.774		6	tify8-1T	7	0.784		6	tify8-1T	8	0.215
1	tify8-2T	4	0.773		1	tify8-2T	5	0.784		1	tify8-2T	6	0.782		1	tify8-2T	7	0.589		1	tify8-2T	8	0.277
2	tify8-2T	4	0.766		2	tify8-2T	5	0.786		2	tify8-2T	6	0.783		2	tify8-2T	7	0.748		2	tify8-2T	8	0.218
3	tify8-2T	4	0.765		3	tify8-2T	5	0.774		3	tify8-2T	6	0.782		3	tify8-2T	7	0.729		3	tify8-2T	8	0.603
4	tify8-2T	4	0.772		4	tify8-2T	5	0.778		4	tify8-2T	6	0.793		4	tify8-2T	7	0.77		4	tify8-2T	8	0.731
5	tify8-2T	4	0.774		5	tify8-2T	5	0.796		5	tify8-2T	6	0.795		5	tify8-2T	7	0.76		5	tify8-2T	8	0.754
6	tify8-2T	4			6	tify8-2T	5	0.794		6	tify8-2T	6	0.789		6	tify8-2T	7	0.773		6	tify8-2T	8	0.653
1	tify8-3	4	0.792		1	tify8-3	5	0.777		1	tify8-3	6	0.78		1	tify8-3	7	0.763		1	tify8-3	8	0.648
2	tify8-3	4	0.788		2	tify8-3	5	0.784		2	tify8-3	6	0.78		2	tify8-3	7	0.722		2	tify8-3	8	0.159
3	tify8-3	4	0.788		3	tify8-3	5	0.775		3	tify8-3	6	0.772		3	tify8-3	7	0.762		3	tify8-3	8	0.151
4	tify8-3	4	0.787		4	tify8-3	5	0.786		4	tify8-3	6	0.777		4	tify8-3	7	0.781		4	tify8-3	8	0.415
5	tify8-3	4	0.789		5	tify8-3	5	0.786		5	tify8-3	6	0.767		5	tify8-3	7	0.784		5	tify8-3	8	0.4
6	tify8-3	4	0.789		6	tify8-3	5	0.783		6	tify8-3	6	0.778		6	tify8-3	7	0.766		6	tify8-3	8	0.238
1	tify8-4	4	0.781		1	tify8-4	5	0.781		1	tify8-4	6	0.775		1	tify8-4	7			1	tify8-4	8	0.196
2	tify8-4	4	0.777		2	tify8-4	5	0.782		2	tify8-4	6	0.782		2	tify8-4	7	0.616		2	tify8-4	8	0.375
3	tify8-4	4	0.769		3	tify8-4	5	0.786		3	tify8-4	6	0.784		3	tify8-4	7	0.752		3	tify8-4	8	0.254
4	tify8-4	4	0.776		4	tify8-4	5	0.778		4	tify8-4	6	0.756		4	tify8-4	7	0.743		4	tify8-4	8	0.576
5	tify8-4	4	0.778		5	tify8-4	5	0.789		5	tify8-4	6	0.759		5	tify8-4	7	0.713		5	tify8-4	8	0.238
6	tify8-4	4	0.777		6	tify8-4	5	0.792		6	tify8-4	6	0.784		6	tify8-4	7	0.778		6	tify8-4	8	0.251

## Sheet: Ion Leakage_FW_tify mutants
N°	Line	Week	µSiemens h¯¹g¯¹		N°	Line	Week	µSiemens h¯¹g¯¹		N°	Line	Week	µSiemens h¯¹g¯¹		N°	Line	Week	µSiemens h¯¹g¯¹		N°	Line	Week	µSiemens h¯¹g¯¹
1	Col-0	4	230		1	Col-0	5	896.875		1	Col-0	6	2275		1	Col-0	7	2800		1	Col-0	8	30450
2	Col-0	4	381.818		2	Col-0	5	578.571		2	Col-0	6	4027.27		2	Col-0	7	14700		2	Col-0	8	61300
3	Col-0	4	245.455		3	Col-0	5	1473.33		3	Col-0	6	3585.71		3	Col-0	7	11200		3	Col-0	8	14500
4	Col-0	4	327.273		4	Col-0	5	1663.33		4	Col-0	6	4935.71		4	Col-0	7	15825		4	Col-0	8	37750
5	Col-0	4	336.842		5	Col-0	5	464.286		5	Col-0	6	1329.17		5	Col-0	7	22587.5		5	Col-0	8	11850
6	Col-0	4	447.826		6	Col-0	5	439.13		6	Col-0	6	1825		6	Col-0	7	18500		6	Col-0	8	55600
1	rev_5	4	209.524		1	rev_5	5	182.143		1	rev_5	6	173.333		1	rev_5	7	32800		1	rev_5	8	80500
2	rev_5	4	311.111		2	rev_5	5	209.375		2	rev_5	6	550		2	rev_5	7	19925		2	rev_5	8	36625
3	rev_5	4	112.5		3	rev_5	5	237.209		3	rev_5	6	1893.18		3	rev_5	7	904.762		3	rev_5	8	10746.2
4	rev_5	4	133.333		4	rev_5	5	182.051		4	rev_5	6	265.385		4	rev_5	7	200		4	rev_5	8	3432
5	rev_5	4	410		5	rev_5	5	252.5		5	rev_5	6	134.545		5	rev_5	7	1552.78		5	rev_5	8	16866.7
6	rev_5	4	222.727		6	rev_5	5	222.222		6	rev_5	6	1005.88		6	rev_5	7	635.714		6	rev_5	8	30150
1	tify8-1T	4	250		1	tify8-1T	5	258.333		1	tify8-1T	6	3903.45		1	tify8-1T	7	4740.74		1	tify8-1T	8	24350
2	tify8-1T	4	238.462		2	tify8-1T	5	216.129		2	tify8-1T	6	1975		2	tify8-1T	7	44500		2	tify8-1T	8	137100
3	tify8-1T	4	391.667		3	tify8-1T	5	1551.52		3	tify8-1T	6	989.474		3	tify8-1T	7	17266.7		3	tify8-1T	8	66800
4	tify8-1T	4	160		4	tify8-1T	5	6755		4	tify8-1T	6	4831.25		4	tify8-1T	7	119800		4	tify8-1T	8	17200
5	tify8-1T	4	319.231		5	tify8-1T	5	212.903		5	tify8-1T	6	4113.46		5	tify8-1T	7	39800		5	tify8-1T	8	17675
6	tify8-1T	4	468		6	tify8-1T	5	3775		6	tify8-1T	6	4357.89		6	tify8-1T	7	1411.54		6	tify8-1T	8	6733.33
1	tify8-2T	4	793.333		1	tify8-2T	5	363.636		1	tify8-2T	6	668.75		1	tify8-2T	7	11650		1	tify8-2T	8	34500
2	tify8-2T	4	256.25		2	tify8-2T	5	650		2	tify8-2T	6	1161.54		2	tify8-2T	7	4350		2	tify8-2T	8	23100
3	tify8-2T	4	384.615		3	tify8-2T	5	305.556		3	tify8-2T	6	230.435		3	tify8-2T	7	33900		3	tify8-2T	8	43600
4	tify8-2T	4	222.222		4	tify8-2T	5	590.909		4	tify8-2T	6	609.091		4	tify8-2T	7	14066.7		4	tify8-2T	8	37966.7
5	tify8-2T	4	410		5	tify8-2T	5	404.167		5	tify8-2T	6	543.75		5	tify8-2T	7	10250		5	tify8-2T	8	84800
6	tify8-2T	4	240		6	tify8-2T	5	291.667		6	tify8-2T	6	4280		6	tify8-2T	7	16928.6		6	tify8-2T	8	16400
1	tify8-3	4	245.161		1	tify8-3	5	586.364		1	tify8-3	6	4634.62		1	tify8-3	7	20966.7		1	tify8-3	8	27650
2	tify8-3	4	400		2	tify8-3	5	536.842		2	tify8-3	6	3983.33		2	tify8-3	7	24450		2	tify8-3	8	30700
3	tify8-3	4	561.111		3	tify8-3	5	1211.76		3	tify8-3	6	2950		3	tify8-3	7	14416.7		3	tify8-3	8	57400
4	tify8-3	4	221.739		4	tify8-3	5	854.545		4	tify8-3	6	3819.05		4	tify8-3	7	4772.22		4	tify8-3	8	25400
5	tify8-3	4	242.857		5	tify8-3	5	600		5	tify8-3	6	413.333		5	tify8-3	7	21600		5	tify8-3	8	70850
6	tify8-3	4	268.75		6	tify8-3	5	826.087		6	tify8-3	6	3221.74		6	tify8-3	7	34500		6	tify8-3	8	73000
1	tify8-4	4	295		1	tify8-4	5	2854.05		1	tify8-4	6	1843.33		1	tify8-4	7	21133.3		1	tify8-4	8	15500
2	tify8-4	4	505.556		2	tify8-4	5	264.286		2	tify8-4	6	347.059		2	tify8-4	7	17950		2	tify8-4	8	43660
3	tify8-4	4	729.412		3	tify8-4	5	396		3	tify8-4	6	1450		3	tify8-4	7	21175		3	tify8-4	8	68100
4	tify8-4	4	275		4	tify8-4	5	327.5		4	tify8-4	6	2174.07		4	tify8-4	7	672.222		4	tify8-4	8	75400
5	tify8-4	4	275		5	tify8-4	5	758.065		5	tify8-4	6	1804		5	tify8-4	7	28000		5	tify8-4	8	5400
6	tify8-4	4	246.154		6	tify8-4	5	3465.62		6	tify8-4	6	5825		6	tify8-4	7	127200		6	tify8-4	8	49700

## Sheet: Lip. Peroxid._FW_tify mutants
N°	Line	Week	MDA equivalents (nmol mL¯¹mg-¯¹)		N°	Line	Week	MDA equivalents (nmol mL¯¹mg-¯¹)		N°	Line	Week	MDA equivalents (nmol mL¯¹mg-¯¹)		N°	Line	Week	MDA equivalents (nmol mL¯¹mg-¯¹)
1	Col-0	5	0.00233695		1	Col-0	6	0.00207119		1	Col-0	7	0.00322559		1	Col-0	8	0.0820439
2	Col-0	5	0.00100836		2	Col-0	6	0.00178576		2	Col-0	7	0.00481262		2	Col-0	8	0.003592
3	Col-0	5	0.00249006		3	Col-0	6	0.00204738		3	Col-0	7	0.00120625		3	Col-0	8	0.00479771
4	Col-0	5	0.000897843		4	Col-0	6	0.00275755		4	Col-0	7	0.00469728		4	Col-0	8	0.0616083
5	Col-0	5	0.00405053		5	Col-0	6	0.00160715		5	Col-0	7	0.00263399		5	Col-0	8	0.00661301
6	Col-0	5	0.0025785		6	Col-0	6	0.00164641		6	Col-0	7	0.00235517		6	Col-0	8	0.0506144
1	rev_5	5	0.000855715		1	rev_5	6	0.00171506		1	rev_5	7	0.00258944		1	rev_5	8	0.00326738
2	rev_5	5	0.00253947		2	rev_5	6	0.0018713		2	rev_5	7	0.0019752		2	rev_5	8	0.00637581
3	rev_5	5	0.00292524		3	rev_5	6	0.00197169		3	rev_5	7	0.0029084		3	rev_5	8	0.00317429
4	rev_5	5	0.00278253		4	rev_5	6	0.00213298		4	rev_5	7	0.00229447		4	rev_5	8	0.00298167
5	rev_5	5	0.00116251		5	rev_5	6	0.00197415		5	rev_5	7	0.00206613		5	rev_5	8	0.00428792
6	rev_5	5			6	rev_5	6	0.00161526		6	rev_5	7	0.00204185		6	rev_5	8	0.00589115
1	tify8-1T	5	0.00306129		1	tify8-1T	6	0.00242904		1	tify8-1T	7	0.00363053		1	tify8-1T	8	0.0912129
2	tify8-1T	5	0.0017168		2	tify8-1T	6	0.0017512		2	tify8-1T	7	0.00454847		2	tify8-1T	8	0.0661951
3	tify8-1T	5	0.00100575		3	tify8-1T	6	0.00153602		3	tify8-1T	7	0.00309703		3	tify8-1T	8	0.106274
4	tify8-1T	5	0.00315748		4	tify8-1T	6	0.00177828		4	tify8-1T	7	0.0042337		4	tify8-1T	8	0.00700078
5	tify8-1T	5	0.00344552		5	tify8-1T	6	0.00172314		5	tify8-1T	7	0.00268296		5	tify8-1T	8	0.00535207
6	tify8-1T	5	0.00206773		6	tify8-1T	6	0.00196826		6	tify8-1T	7	0.00419509		6	tify8-1T	8	0.0695846
1	tify8-2T	5	0.0032885		1	tify8-2T	6	0.00201306		1	tify8-2T	7	0.075151		1	tify8-2T	8	0.0490853
2	tify8-2T	5	0.00165188		2	tify8-2T	6	0.00161128		2	tify8-2T	7	0.00706887		2	tify8-2T	8	0.0764231
3	tify8-2T	5	0.0041792		3	tify8-2T	6	0.00134445		3	tify8-2T	7	0.00307059		3	tify8-2T	8	0.00974113
4	tify8-2T	5	0.000387938		4	tify8-2T	6	0.00329488		4	tify8-2T	7	0.00503814		4	tify8-2T	8	0.0111657
5	tify8-2T	5	0.00151909		5	tify8-2T	6	0.0023932		5	tify8-2T	7	0.0052918		5	tify8-2T	8	0.113186
6	tify8-2T	5	0.00335748		6	tify8-2T	6	0.00513572		6	tify8-2T	7	0.00511519		6	tify8-2T	8	0.015197
1	tify8-3	5	0.00137487		1	tify8-3	6	0.00149408		1	tify8-3	7	0.00294272		1	tify8-3	8	0.0198566
2	tify8-3	5	0.00422087		2	tify8-3	6	0.00253554		2	tify8-3	7	0.00505513		2	tify8-3	8	0.10398
3	tify8-3	5	0.0016079		3	tify8-3	6	0.00265114		3	tify8-3	7	0.00345033		3	tify8-3	8	0.111512
4	tify8-3	5	0.00244449		4	tify8-3	6	0.00147827		4	tify8-3	7	0.00406831		4	tify8-3	8	0.111513
5	tify8-3	5	0.00311784		5	tify8-3	6	0.00200726		5	tify8-3	7	0.00452376		5	tify8-3	8	0.183767
6	tify8-3	5	0.00326137		6	tify8-3	6	0.00263799		6	tify8-3	7	0.00271184		6	tify8-3	8	0.0693778
1	tify8-4	5	0.00190183		1	tify8-4	6	0.00148415		1	tify8-4	7	0.0856504		1	tify8-4	8	0.0649955
2	tify8-4	5	0.00235883		2	tify8-4	6	0.00179768		2	tify8-4	7	0.0492038		2	tify8-4	8	0.088534
3	tify8-4	5	0.00231205		3	tify8-4	6	0		3	tify8-4	7	0.00421534		3	tify8-4	8	0.137403
4	tify8-4	5	0.00281936		4	tify8-4	6	0		4	tify8-4	7	0.00299547		4	tify8-4	8	0.0877209
5	tify8-4	5	0.00389563		5	tify8-4	6	0.00276853		5	tify8-4	7	0.00434018		5	tify8-4	8	0.0849058
6	tify8-4	5	0.00123227		6	tify8-4	6	0.00238666		6	tify8-4	7	0.00304625		6	tify8-4	8	0.0838325

## Sheet: MS_Lenght_W8_tify mutants
N°	Line	Week	main shoot (lenght in cm)
1	Col-0	8	41
2	Col-0	8	38
3	Col-0	8	38
4	Col-0	8	38.5
5	Col-0	8	42
6	Col-0	8	44
1	rev_5	8	34
2	rev_5	8	30
3	rev_5	8	33
4	rev_5	8	38
5	rev_5	8	32
6	rev_5	8	35
1	tify8-1T	8	44
2	tify8-1T	8	42
3	tify8-1T	8	42
4	tify8-1T	8	43
5	tify8-1T	8	43
6	tify8-1T	8	42
1	tify8-2T	8	38
2	tify8-2T	8	41
3	tify8-2T	8	40
4	tify8-2T	8	41
5	tify8-2T	8	40
6	tify8-2T	8	40
1	tify8-3	8	43
2	tify8-3	8	40
3	tify8-3	8	43
4	tify8-3	8	41
5	tify8-3	8	41
6	tify8-3	8	40
1	tify8-4	8	42
2	tify8-4	8	40
3	tify8-4	8	30
4	tify8-4	8	41
5	tify8-4	8	38
6	tify8-4	8	38

## Sheet: Sec. Shoots_W7_tify mutants
N°	Line	Week	amount of side shoots
1	Col-0	7	3
2	Col-0	7	3
3	Col-0	7	3
4	Col-0	7	2
5	Col-0	7	2
6	Col-0	7	4
1	rev_5	7	2
2	rev_5	7	4
3	rev_5	7	6
4	rev_5	7	5
5	rev_5	7	3
6	rev_5	7	3
1	tify8-1T	7	2
2	tify8-1T	7	4
3	tify8-1T	7	3
4	tify8-1T	7	3
5	tify8-1T	7	2
6	tify8-1T	7	4
1	tify8-2T	7	2
2	tify8-2T	7	4
3	tify8-2T	7	4
4	tify8-2T	7
5	tify8-2T	7	2
6	tify8-2T	7	5
1	tify8-3T	7	3
2	tify8-3T	7	2
3	tify8-3T	7	2
4	tify8-3T	7	3
5	tify8-3T	7	4
6	tify8-3T	7	5
1	tify8-4T	7	4
2	tify8-4T	7	4
3	tify8-4T	7	4
4	tify8-4T	7	3
5	tify8-4T	7	1
6	tify8-4T	7	3

## Sheet: SAGs_L7_tify mutants
Plant N°	Line	Week	Gene expression SAG12	Gene expression SAG13		Plant N°	Line	Week	Gene expression SAG12	Gene expression SAG13		Plant N°	Line	Week	Gene expression SAG12	Gene expression SAG13
1	Col-0	5	0.0771657	107.651		1	Col-0	6	1.08047	140.794		1	Col-0	7	25.6836	435.43
2	Col-0	5	0.0815338	116.238		2	Col-0	6	0.864685	135.678		2	Col-0	7	27.7964	391.728
3	Col-0	5	0.0463089	91.5516		3	Col-0	6	0.868621	133.887		3	Col-0	7	26.5985	323.72
1	rev_5	5	0.026191	3.92666		1	rev_5	6	0.0690561	13.3104		1	rev_5	7	0.0454255	69.9631
2	rev_5	5	0.023359	3.66006		2	rev_5	6	0.0511016	8.52276		2	rev_5	7	0.041322	66.324
3	rev_5	5	0.021098	3.93823		3	rev_5	6	0.0761421	10.6291		3	rev_5	7	0.0347651	61.9132
1	tify8-1T	5	0.0654765	13.0171		1	tify8-1T	6	0.17498	112.045		1	tify8-1T	7	3278.9	518.619
2	tify8-1T	5	0.0653379	12.599		2	tify8-1T	6	0.136096	64.5284		2	tify8-1T	7	3536.14	552.172
3	tify8-1T	5	0.0670034	12.2954		3	tify8-1T	6	0.116003	80.9407		3	tify8-1T	7	3620.38	478.768
1	tify8-2T	5	0.0456601	17.1897		1	tify8-2T	6	0.0481602	21.7582		1	tify8-2T	7	450.43	372.258
2	tify8-2T	5	0.036578	17.649		2	tify8-2T	6	0.0362522	23.6482		2	tify8-2T	7	526.744	333.252
3	tify8-2T	5	0.0412362	13.6613		3	tify8-2T	6	0.0394295	22.8183		3	tify8-2T	7	527.672	364.931
1	tify8-3	5	0.269509	55.4229		1	tify8-3	6	0.0959389	185.622		1	tify8-3	7	704.195	759.89
2	tify8-3	5	0.264499	55.6642		2	tify8-3	6	0.0802736	225.755		2	tify8-3	7	699.329	669.246
3	tify8-3	5	0.260801	50.119		3	tify8-3	6	0.101947	201.096		3	tify8-3	7	801.314	744.889
1	tify8-4	5	1.52963	201.985		1	tify8-4	6	0.0618378	99.3529		1	tify8-4	7	202.711	350.865
2	tify8-4	5	1.81132	198.85		2	tify8-4	6	0.0489575	92.5492		2	tify8-4	7	226.021	388.856
3	tify8-4	5	1.80126	194.538		3	tify8-4	6	0.0718668	98.1555		3	tify8-4	7	256.501	396.462

## Sheet: FV-FM_L5_Oex 
Plant N°	Line	Week	FV/FM		Plant N°	Line	Week	FV/FM		Plant N°	Line	Week	FV/FM		Plant N°	Line	Week	FV/FM		Plant N°	Line	Week	FV/FM
1	Col-0	4	0.758532		1	Col-0	5	0.770641		1	Col-0	6	0.624524		1	Col-0	7	0.080468		1	Col-0	8
2	Col-0	4	0.768677		2	Col-0	5	0.786749		2	Col-0	6	0.710911		2	Col-0	7	0.13089		2	Col-0	8	0.17643
3	Col-0	4	0.772552		3	Col-0	5	0.784329		3	Col-0	6	0.738208		3	Col-0	7	0.15518		3	Col-0	8	0.250844
4	Col-0	4	0.778546		4	Col-0	5	0.783414		4	Col-0	6	0.734539		4	Col-0	7	0.173555		4	Col-0	8	0.124173
5	Col-0	4	0.773964		5	Col-0	5	0.759273		5	Col-0	6	0.761633		5	Col-0	7	0.330092		5	Col-0	8	0.176849
6	Col-0	4	0.781288		6	Col-0	5	0.766625		6	Col-0	6	0.708792		6	Col-0	7	0.104118		6	Col-0	8	0.060388
7	Col-0	4	0.782507		7	Col-0	5	0.770799		7	Col-0	6	0.64645		7	Col-0	7	0.423958		7	Col-0	8	0.12045
8	Col-0	4	0.793576		8	Col-0	5	0.773009		8	Col-0	6	0.768228		8	Col-0	7	0.099068		8	Col-0	8	0.204931
1	rev_5	4	0.762269		1	rev_5	5	0.773977		1	rev_5	6	0.751111		1	rev_5	7	0.055219		1	rev_5	8	0.468263
2	rev_5	4	0.761772		2	rev_5	5	0.776302		2	rev_5	6	0.745446		2	rev_5	7	0.195654		2	rev_5	8	0.115369
3	rev_5	4	0.770605		3	rev_5	5	0.774065		3	rev_5	6	0.702878		3	rev_5	7	0.695747		3	rev_5	8	0.102719
4	rev_5	4	0.770496		4	rev_5	5	0.77824		4	rev_5	6	0.762271		4	rev_5	7	0.255393		4	rev_5	8	0.223257
5	rev_5	4	0.770284		5	rev_5	5	0.773453		5	rev_5	6	0.752715		5	rev_5	7	0.672975		5	rev_5	8	0.0496
6	rev_5	4	0.776641		6	rev_5	5	0.774867		6	rev_5	6	0.759896		6	rev_5	7	0.442497		6	rev_5	8	0.190346
7	rev_5	4	0.775266		7	rev_5	5	0.774513		7	rev_5	6	0.760255		7	rev_5	7	0.603525		7	rev_5	8	0.21671
8	rev_5	4	0.781184		8	rev_5	5	0.77971		8	rev_5	6	0.772867		8	rev_5	7	0.114201		8	rev_5	8	0.108633
1	TIFY8-OE	4	0.768992		1	TIFY8-OE	5	0.770371		1	TIFY8-OE	6	0.737625		1	TIFY8-OE	7	0.182095		1	TIFY8-OE	8	0.087854
2	TIFY8-OE	4	0.769798		2	TIFY8-OE	5	0.771272		2	TIFY8-OE	6	0.734632		2	TIFY8-OE	7	0.22393		2	TIFY8-OE	8	0.092917
3	TIFY8-OE	4	0.775006		3	TIFY8-OE	5	0.77274		3	TIFY8-OE	6	0.761953		3	TIFY8-OE	7	0.680589		3	TIFY8-OE	8	0.056274
4	TIFY8-OE	4	0.775372		4	TIFY8-OE	5	0.775616		4	TIFY8-OE	6	0.771113		4	TIFY8-OE	7	0.115191		4	TIFY8-OE	8	0.158196
5	TIFY8-OE	4	0.782675		5	TIFY8-OE	5	0.776387		5	TIFY8-OE	6	0.722102		5	TIFY8-OE	7	0.116117		5	TIFY8-OE	8	0.19939
6	TIFY8-OE	4	0.778057		6	TIFY8-OE	5	0.779143		6	TIFY8-OE	6	0.703562		6	TIFY8-OE	7	0.731784		6	TIFY8-OE	8	0.217556
7	TIFY8-OE	4	0.77882		7	TIFY8-OE	5	0.780563		7	TIFY8-OE	6	0.753027		7	TIFY8-OE	7	0.622833		7	TIFY8-OE	8	0.093099
8	TIFY8-OE	4	0.781765		8	TIFY8-OE	5	0.772835		8	TIFY8-OE	6	0.720437		8	TIFY8-OE	7	0.128582		8	TIFY8-OE	8	0.218706

## Sheet: FV-FM_L10_Oex 
Plant N°	Line	Week	FV/FM		Plant N°	Line	Week	FV/FM		Plant N°	Line	Week	FV/FM		Plant N°	Line	Week	FV/FM		Plant N°	Line	Week	FV/FM
1	Col-0	4	0.770743		1	Col-0	5	0.780873		1	Col-0	6	0.767013		1	Col-0	7	0.630433		1	Col-0	8	0.084675
2	Col-0	4	0.767477		2	Col-0	5	0.780468		2	Col-0	6	0.767018		2	Col-0	7	0.709425		2	Col-0	8	0.040395
3	Col-0	4	0.772384		3	Col-0	5	0.778077		3	Col-0	6	0.77005		3	Col-0	7	0.737642		3	Col-0	8	0.078292
4	Col-0	4	0.770546		4	Col-0	5	0.774827		4	Col-0	6	0.773176		4	Col-0	7	0.720074		4	Col-0	8	0.02299
5	Col-0	4	0.76926		5	Col-0	5	0.768795		5	Col-0	6	0.768587		5	Col-0	7	0.734943		5	Col-0	8	0.06705
6	Col-0	4	0.776845		6	Col-0	5	0.763264		6	Col-0	6	0.763538		6	Col-0	7	0.732828		6	Col-0	8	0.103781
7	Col-0	4	0.776566		7	Col-0	5	0.766485		7	Col-0	6	0.759139		7	Col-0	7	0.741778		7	Col-0	8	0.079255
8	Col-0	4	0.776764		8	Col-0	5	0.767587		8	Col-0	6	0.755901		8	Col-0	7	0.743222		8	Col-0	8	0.029123
1	rev_5	4	0.64127		1	rev_5	5	0.758966		1	rev_5	6	0.755673		1	rev_5	7	0.752326		1	rev_5	8	0.731195
2	rev_5	4	0.768861		2	rev_5	5	0.773709		2	rev_5	6	0.753432		2	rev_5	7	0.757285		2	rev_5	8	0.305803
3	rev_5	4	0.773986		3	rev_5	5	0.768571		3	rev_5	6	0.76338		3	rev_5	7	0.752571		3	rev_5	8	0.052412
4	rev_5	4	0.773028		4	rev_5	5	0.771744		4	rev_5	6			4	rev_5	7	0.7761		4	rev_5	8	0.542931
5	rev_5	4			5	rev_5	5	0.130026		5	rev_5	6	0.770787		5	rev_5	7	0.742314		5	rev_5	8	0.722437
6	rev_5	4	0.775107		6	rev_5	5			6	rev_5	6	0.762267		6	rev_5	7	0.747127		6	rev_5	8	0.1745
7	rev_5	4	0.776127		7	rev_5	5	0.769922		7	rev_5	6	0.752462		7	rev_5	7	0.769475		7	rev_5	8	0.535649
8	rev_5	4	0.772009		8	rev_5	5	0.772448		8	rev_5	6	0.774609		8	rev_5	7	0.761844		8	rev_5	8	0.689315
1	TIFY8-OE	4	0.774057		1	TIFY8-OE	5	0.762459		1	TIFY8-OE	6	0.767274		1	TIFY8-OE	7	0.736792		1	TIFY8-OE	8	0.039102
2	TIFY8-OE	4	0.776554		2	TIFY8-OE	5	0.757947		2	TIFY8-OE	6	0.761813		2	TIFY8-OE	7	0.708744		2	TIFY8-OE	8	0.014469
3	TIFY8-OE	4	0.775184		3	TIFY8-OE	5	0.76321		3	TIFY8-OE	6	0.757275		3	TIFY8-OE	7	0.758654		3	TIFY8-OE	8	0.081697
4	TIFY8-OE	4	0.772016		4	TIFY8-OE	5	0.768207		4	TIFY8-OE	6	0.773436		4	TIFY8-OE	7	0.761242		4	TIFY8-OE	8	0.097859
5	TIFY8-OE	4	0.775388		5	TIFY8-OE	5	0.761353		5	TIFY8-OE	6	0.750685		5	TIFY8-OE	7	0.737151		5	TIFY8-OE	8	0.065077
6	TIFY8-OE	4	0.779679		6	TIFY8-OE	5	0.77199		6	TIFY8-OE	6	0.759924		6	TIFY8-OE	7	0.753317		6	TIFY8-OE	8	0.117344
7	TIFY8-OE	4	0.785692		7	TIFY8-OE	5	0.771438		7	TIFY8-OE	6	0.771639		7	TIFY8-OE	7	0.755765		7	TIFY8-OE	8	0.02352
8	TIFY8-OE	4	0.776083		8	TIFY8-OE	5	0.774253		8	TIFY8-OE	6	0.75838		8	TIFY8-OE	7	0.757748		8	TIFY8-OE	8	0.120108

[truncated: 6 more sheets: Ion Leakage_FW_Oex, Lipid Peroxidation _FW_Oex, MS Lenght_W8_Oex, Sec. Shoots Amount_W7_Oex, qPCR_SAG12_Oex, qPCR_SAG13_Oex]
